# Supplementary material for: Comprehensive Genomic Analysis of the Endophytic Bacillus altitudinis Strain GLB197, a Potential Biocontrol Agent of Grape Downy Mildew
Source: Front Genet. 2021 Sep 27;12:729603. doi: 10.3389/fgene.2021.729603 (PMC8502975; doi:10.3389/fgene.2021.729603)
Supplement: Supplementary Table 1 — Genes and gene cluster encoding for secondary metabolites in B. altitudinis GLB197. [file Table_1.XLSX]

## Sheet: Sheet1
Cluster	Type	Sizes (bp)	Genome position (bp)	Most similar known cluster	MIBIG
cluster 1	NRPS	83762	433,653-517,378	Lichenysin	BGC0000381
cluster 2	Other	41422	1,163,829-1,205,250	Bacilysin	BGC0001184
cluster 3	Bacteriocin	10327	2,302,472-2,312,798	-	-
cluster 4	T3pks	41098	2,625,721-2,666,818	-	-
cluster 5	Terpene	21878	2,705,226-2,727,103	-	-
cluster 6	Terpene-Siderophore	33757	3,520,642-3,554,398	Carotenoid	BGC0000645
"-" represented no found.
