# Supplementary material for: Comprehensive Genomic Analysis of the Endophytic Bacillus altitudinis Strain GLB197, a Potential Biocontrol Agent of Grape Downy Mildew
Source: Front Genet. 2021 Sep 27;12:729603. doi: 10.3389/fgene.2021.729603 (PMC8502975; doi:10.3389/fgene.2021.729603)
Supplement: Supplementary Table 2 — Genes identified in the genomes of B. altitudinis strains GLB197 involved in plant-bacteria interaction according to the wed-based tool PIFAR. [file Table_2.XLSX]

## Sheet: Sheet1
		GLB197
Adhesion	attC	1
Antibiotic	Bacillomycin D	4
	Iturin A	4
	Lichenysin	4
	Mycosubtilin	4
	Surfactin	4
	viscosin	2
	amphisin	1
	Bacilysocin	1
	Fusaricidin	1
Biofilm	Phosphoglucomutase protein yhxB	1
	Predicited phosphatase yqeK	1
	Signal peptidase I W sipW	1
	Spore coat-associated protein N tasA	1
	ymcA	1
	yqxM	1
Detoxification	isothiocyanate resistance	3
	sapABCDF	5
	katB	1
	dps	1
	copper resistance cueAR	1
EPSs	gpsX	1
	galU	1
MDRs	ACR tran	2
	Multi Drug Res	6
	MatE	4
PCWDEs	lipA	1
	pectin methylesterase	1
	peh-1	1
	Cellulase	1
	Pec lyase C	1
Proteases	htrA	1
Volatiles	Acetoin	2
	budB	1
	2,3-butanediol	1
Siderophores	desferrioxamine	3
	arthrobactin	1
Metabolism	trpCG	2
	glutamate synthase gltBD	2
	aroK	1
	aroQ	1
	kgtP	1
	asnB	1
	aroC	1
	purine biosynthesis purD	1
LPSs	wzt	1
Hormones	Indole-3-acetic acid	3
MAMPs	Teichuronic acid	9
	Chemotaxis protein cheA	1
	Chemotaxis protein cheW	1
	Chemotaxis protein cheY	1
	Chemoreceptor glutamine deamidase cheD	1
	Chemotaxis response regulator protein-glutamate methylesterase cheB	1
	CheY-P phosphatase cheC	1
	Uncharacterized protein YvyG	1
